# Supplementary material for: Redefining Surgical Materials: Applications of Silk Fibroin in Osteofixation and Fracture Repair
Source: Biomimetics (Basel). 2024 May 11;9(5):286. doi: 10.3390/biomimetics9050286 (PMC11118403; doi:10.3390/biomimetics9050286)
Supplement: Supplementary file 1 [file biomimetics-09-00286-s001.zip]

Archive with 1 entries (1 files):
- biomimetics-2922023-supplementary.pdf
